# Supplementary material for: Novel Dual-Color Immunochromatographic Assay Based on Chrysanthemum-like Au@polydopamine and Colloidal Gold for Simultaneous Sensitive Detection of Paclobutrazol and Carbofuran in Fruits and Vegetables
Source: Foods. 2022 May 26;11(11):1564. doi: 10.3390/foods11111564 (PMC9180898; doi:10.3390/foods11111564)
Supplement: Supplementary file 1 [file foods-11-01564-s001.zip]

Archive with 1 entries (1 files):
- foods-1687124-supplementary.pdf
